# Supplementary material for: Promoting Cold-Start Items in Recommender Systems
Source: PLoS One. 2014 Dec 5;9(12):e113457. doi: 10.1371/journal.pone.0113457 (PMC4257537; doi:10.1371/journal.pone.0113457)
Supplement: Dataset S1 — The TM and Coo8 data sets after anonymization. (ZIP) [file pone.0113457.s001.zip]

Archive with 3 entries (3 files):
- TM.txt
- readme.txt
- Coo8.txt
