# Supplementary material for: Promoting Cold-Start Items in Recommender Systems
Source: PLoS One. 2014 Dec 5;9(12):e113457. doi: 10.1371/journal.pone.0113457 (PMC4257537; doi:10.1371/journal.pone.0113457)
Supplement: Dataset S1 — The TM and Coo8 data sets after anonymization. (ZIP) [file pone.0113457.s001.zip › TM.txt]

1	1
2	2
3	3
4	4
5	5
6	6
7	7
8	8
9	9
9	10
10	11
11	12
12	13
13	14
14	15
14	16
15	17
16	18
17	19
18	20
19	21
20	22
21	23
22	24
23	25
24	26
25	27
26	28
27	29
27	30
28	31
29	32
30	33
31	34
32	35
33	36
34	37
35	38
36	39
37	40
38	41
39	42
40	43
41	44
42	45
43	46
44	47
45	48
46	49
47	50
48	51
49	52
50	53
51	54
52	55
52	56
52	57
52	58
53	59
54	60
55	61
56	62
56	63
57	64
58	65
59	66
60	67
61	68
62	69
63	70
64	71
64	72
64	73
65	74
66	75
67	76
68	77
68	78
69	79
70	80
71	81
72	82
73	83
74	84
75	85
75	86
76	87
77	88
78	89
79	90
80	91
81	92
82	93
83	94
84	95
85	96
86	97
87	98
87	99
88	100
89	101
90	102
91	103
92	104
93	105
94	106
94	107
94	108
94	109
95	110
96	111
97	112
98	113
99	114
100	115
101	116
102	117
103	118
104	119
105	120
106	121
107	122
108	123
109	124
110	125
111	126
112	127
113	128
114	129
115	130
116	131
117	132
118	133
119	134
119	135
120	136
121	137
122	138
123	139
124	140
125	141
126	142
127	143
128	144
129	145
130	146
131	147
132	148
133	149
134	150
135	151
136	152
137	153
138	154
138	155
139	156
140	157
141	158
142	159
143	160
143	161
144	162
145	163
146	164
147	165
148	166
149	167
150	168
151	169
152	170
153	171
154	172
155	173
156	174
157	175
158	176
159	177
160	178
161	179
162	180
163	181
164	182
165	183
165	184
166	185
167	186
168	187
169	188
170	189
171	190
172	191
173	192
174	193
175	194
176	195
177	196
178	197
179	198
180	199
181	200
182	201
183	202
184	203
185	204
186	205
187	206
188	207
189	208
190	209
191	210
191	211
192	212
193	213
194	212
195	214
196	215
197	216
198	217
199	218
200	219
201	220
202	221
203	222
204	223
205	224
206	225
207	226
208	227
209	228
209	229
210	230
211	231
212	232
213	233
214	234
215	235
216	236
217	237
218	238
219	239
220	240
221	241
222	242
222	243
223	244
224	245
225	246
226	247
227	248
228	249
229	250
230	251
231	252
232	253
233	254
234	255
235	256
236	257
237	258
238	259
239	260
240	261
241	262
242	263
243	264
244	265
245	266
245	267
246	268
247	269
248	270
249	271
250	272
251	273
252	274
253	275
254	276
255	277
256	278
257	279
258	280
259	281
260	282
261	283
262	284
263	285
264	286
265	287
266	288
267	289
268	290
269	291
270	292
271	293
272	294
273	295
274	296
275	297
276	298
276	299
277	300
278	301
279	302
280	303
281	304
282	305
283	306
284	307
285	308
286	309
287	310
288	311
289	312
290	313
291	314
292	315
293	316
294	317
295	318
296	319
297	320
298	321
299	322
300	323
301	324
302	325
303	326
303	327
303	328
304	329
305	330
306	331
307	332
308	333
309	334
310	335
310	336
311	337
312	338
313	339
314	340
315	341
316	342
317	343
318	344
319	345
320	346
320	347
321	348
322	349
323	350
324	351
325	352
326	353
327	354
327	355
328	356
329	357
330	358
331	359
332	360
333	361
333	362
334	363
335	364
336	365
337	366
338	367
339	368
339	369
340	370
341	371
342	372
343	373
344	374
345	375
346	376
347	377
348	378
349	379
350	380
351	381
352	382
353	383
354	384
355	385
355	386
356	387
357	388
358	389
359	390
360	391
361	392
362	393
363	394
364	395
365	396
366	397
367	398
368	399
369	400
370	401
371	402
372	403
373	404
374	405
374	406
375	407
376	408
377	409
378	410
379	411
380	412
381	413
382	414
383	415
383	416
384	417
385	418
385	419
386	420
387	421
388	422
389	423
390	424
391	425
392	426
393	427
394	428
395	429
395	430
396	431
397	432
398	433
399	434
400	435
401	436
402	437
403	280
404	438
405	439
406	440
407	441
408	442
409	443
410	444
411	445
412	446
413	447
414	448
414	449
415	450
416	451
417	452
418	453
419	454
420	455
420	456
420	457
421	458
422	459
423	460
424	461
424	462
425	463
426	464
426	465
427	466
428	467
429	468
430	469
430	470
431	471
432	472
432	473
433	474
434	475
435	476
436	477
437	478
438	479
439	480
440	481
441	482
442	483
443	484
444	485
445	486
446	487
447	488
447	489
448	490
449	491
450	492
450	493
451	494
452	495
453	496
454	497
455	498
456	499
457	500
457	501
458	502
459	503
460	504
461	505
461	506
462	342
463	507
464	508
465	509
466	41
467	510
468	511
469	512
470	513
471	514
472	515
473	44
474	516
475	303
476	517
477	518
478	519
479	520
479	521
480	522
480	523
481	524
482	525
482	526
483	527
484	528
485	529
486	530
487	531
488	532
489	533
490	534
491	535
492	536
492	537
493	538
494	539
495	540
496	541
497	542
498	543
499	544
500	545
501	546
502	547
503	548
504	549
504	550
505	551
506	552
507	553
508	554
509	555
510	556
510	557
511	558
512	559
512	560
513	561
514	562
515	563
516	564
516	565
517	566
517	567
518	568
519	569
520	570
521	571
521	572
522	573
523	574
524	575
524	576
525	577
526	578
527	579
528	580
529	581
530	582
531	583
531	584
532	585
533	586
534	349
535	587
536	588
537	589
537	590
538	591
539	592
539	593
539	594
539	595
540	596
541	597
542	598
543	599
544	600
545	601
546	602
547	603
548	604
548	605
549	606
550	607
551	608
552	609
553	610
554	611
555	612
556	469
557	613
558	614
559	615
560	616
561	617
562	618
563	619
564	620
564	621
565	622
566	623
567	624
568	625
569	626
570	627
571	628
572	629
573	630
574	631
575	632
576	633
577	634
578	635
579	636
580	637
580	638
581	639
582	640
583	641
584	642
585	643
586	644
587	645
588	646
589	647
590	648
591	649
592	650
593	651
593	652
594	653
595	654
596	655
597	656
598	657
599	658
600	659
601	660
602	661
602	662
603	663
604	664
605	665
606	666
607	667
607	668
608	669
609	670
610	671
611	264
612	672
612	673
613	674
614	675
615	676
616	677
617	678
618	679
619	680
620	681
621	682
621	683
621	684
622	685
623	686
624	687
625	688
626	689
626	690
626	691
627	692
628	693
629	694
630	695
631	696
632	697
633	698
634	699
635	700
636	701
637	702
638	703
639	704
640	705
641	706
642	707
643	708
644	709
645	710
646	711
647	712
648	713
649	714
650	715
651	716
652	717
653	718
654	719
655	720
656	721
656	722
656	723
656	724
656	725
657	726
658	727
659	687
660	728
661	729
662	730
663	731
664	732
665	733
666	734
667	735
668	736
669	737
670	738
671	739
672	740
673	555
674	741
674	742
675	743
676	744
676	745
677	746
678	747
679	748
680	749
681	750
682	751
683	752
684	753
684	754
685	755
686	756
687	757
688	758
689	759
690	760
691	761
692	762
693	763
694	764
695	765
696	766
697	767
698	768
699	769
700	770
701	771
702	772
703	773
704	774
704	775
705	776
706	777
706	778
707	779
708	780
709	781
710	782
711	783
712	784
713	785
714	786
715	787
716	788
717	789
718	790
719	791
720	792
721	793
722	794
723	795
724	796
724	797
725	798
726	799
726	800
727	801
728	802
728	803
729	804
730	805
731	806
732	807
733	808
734	809
735	810
736	811
737	812
738	813
739	814
740	815
740	816
741	817
742	818
743	819
744	820
745	821
746	822
747	823
748	824
749	825
750	826
751	827
752	828
753	829
754	830
755	831
756	832
757	833
757	834
757	835
757	836
758	837
759	838
760	839
761	840
762	841
763	842
764	843
765	844
766	845
767	846
768	847
769	848
770	849
771	12
771	850
772	851
773	852
774	853
775	854
776	798
777	855
778	856
779	857
780	858
781	859
782	860
783	861
783	862
784	863
785	864
785	865
786	866
787	867
787	868
788	869
789	870
789	871
789	872
789	873
789	874
790	875
791	876
792	877
793	878
794	342
795	879
796	880
797	881
798	882
799	883
800	884
801	885
802	886
803	887
804	888
805	889
805	890
806	891
807	892
808	893
809	894
810	220
811	895
812	896
813	897
814	898
815	899
816	900
816	901
817	902
818	903
819	904
820	905
821	906
822	907
823	908
824	909
825	910
826	911
827	912
827	913
828	914
829	494
830	915
831	916
831	917
832	918
833	919
834	920
835	921
836	922
837	923
838	924
839	925
840	926
841	927
842	928
843	929
844	930
845	931
845	932
845	933
846	934
847	935
848	936
849	937
850	938
851	939
852	940
853	941
854	942
855	943
856	944
857	945
857	946
858	589
859	798
860	947
861	948
862	949
863	950
864	951
865	952
866	953
867	954
868	955
869	956
870	94
871	957
872	958
873	959
874	960
874	961
875	962
876	963
877	964
878	965
879	966
880	967
881	968
882	969
883	970
884	971
884	972
885	973
886	974
887	975
888	976
889	977
890	978
891	979
892	980
893	981
894	982
895	983
896	984
897	985
898	986
899	987
900	988
901	989
902	990
902	991
903	992
904	993
905	384
906	994
907	995
908	996
909	997
909	998
910	999
911	1000
912	1001
913	1002
914	1003
915	1004
916	1005
917	1006
918	1007
918	1008
919	1009
920	1010
921	1011
922	1012
923	1013
924	1014
924	1015
925	1016
926	1017
927	1018
928	1019
929	1020
930	1021
931	1022
932	1023
933	1024
934	1025
935	1026
936	1027
937	1028
938	1029
939	494
940	1030
941	1031
942	1032
943	1033
944	1034
945	1035
946	1036
947	1037
948	1038
948	1039
949	1040
950	1041
951	1042
952	1043
953	1044
954	1045
955	494
956	1046
957	1047
958	1048
959	1049
960	1050
961	1051
962	1052
962	301
963	1053
964	1054
965	1055
966	1056
967	1057
968	1058
969	1059
970	1060
971	1061
972	1062
973	1063
974	1064
975	1065
976	1066
977	1067
978	1068
978	1069
979	1070
980	1071
981	1072
982	1073
983	1074
984	1075
985	1076
986	1077
987	1078
988	1079
989	1080
990	1081
991	1082
992	1083
992	1084
993	1085
994	1086
995	1087
996	1088
997	1089
998	1090
999	1091
1000	1092
1001	1093
1002	1094
1003	1095
1004	1096
1005	1097
1006	1098
1007	1099
1008	1100
1009	1101
1010	1102
1011	1103
1012	1104
1013	1105
1014	1106
1015	1107
1016	1108
1017	1109
1018	1110
1019	1111
1020	1112
1021	1113
1022	1114
1023	494
1024	1115
1025	1116
1026	1117
1027	1118
1028	1119
1028	1120
1028	1121
1029	1122
1030	1123
1031	1124
1032	1125
1033	1126
1034	1127
1035	1128
1035	1129
1036	1130
1037	1131
1038	1132
1039	1133
1040	1134
1041	1135
1042	1136
1043	1137
1044	1138
1045	1139
1046	1140
1047	1141
1048	1142
1049	1143
1050	1144
1051	1145
1052	1146
1052	1147
1052	1148
1053	1149
1054	1150
1054	1151
1055	1152
1056	1153
1057	1154
1058	1155
1059	1156
1059	1157
1060	1158
1061	1159
1062	1160
1063	1161
1064	1162
1065	1163
1065	1164
1065	1165
1065	1166
1066	1167
1067	1168
1068	1169
1069	1170
1070	1171
1071	1172
1072	1173
1072	1174
1073	1175
1073	1176
1074	1177
1075	1178
1075	1179
1076	1180
1077	1181
1078	1182
1079	1183
1079	1184
1079	1185
1080	1186
1081	1187
1082	1188
1083	1189
1084	1190
1085	798
1086	1191
1087	1192
1088	1193
1089	1194
1090	1195
1091	1196
1092	1197
1093	1198
1094	1199
1095	1200
1095	1201
1096	1202
1097	1203
1098	1204
1099	1205
1100	1206
1101	1207
1102	1208
1103	220
1104	220
1105	1209
1106	1210
1107	1211
1108	1212
1109	1213
1110	1214
1111	798
1112	1215
1113	1216
1114	1217
1115	1218
1116	1219
1117	1220
1118	1221
1119	1222
1120	1223
1121	1224
1122	1225
1123	1226
1124	1227
1125	1228
1126	1229
1126	1230
1127	1231
1128	1232
1129	1233
1130	1234
1131	1235
1132	1236
1132	1237
1133	1238
1134	1239
1135	1240
1136	1241
1137	1242
1138	1243
1139	1244
1140	1245
1141	1246
1142	1247
1143	1248
1144	1249
1145	1250
1146	1251
1147	220
1148	1252
1149	1253
1150	1254
1151	1255
1152	1256
1153	1257
1154	1258
1155	1259
1156	1260
1157	1261
1158	1262
1159	1263
1159	1264
1160	1265
1160	1266
1161	1267
1162	1268
1163	1269
1164	1270
1165	1271
1166	1272
1167	1273
1168	1274
1169	1275
1170	1276
1171	1277
1172	1278
1173	1279
1174	1280
1175	1281
1176	1282
1176	1283
1177	1284
1178	1285
1179	1089
1180	1286
1181	1287
1182	1288
1183	1289
1184	1290
1185	1291
1186	1292
1187	264
1188	1293
1189	1294
1190	1295
1191	1296
1192	1297
1193	1298
1194	1299
1195	1300
1196	1301
1197	1302
1198	1303
1199	1304
1200	1305
1201	1306
1202	1307
1202	1308
1202	1309
1203	1310
1203	1311
1204	1312
1205	1313
1206	1314
1207	1315
1208	1316
1209	798
1210	1317
1211	1318
1212	1319
1213	1320
1214	1321
1215	1322
1216	1323
1217	1324
1218	1325
1219	1326
1220	1327
1221	1328
1222	1329
1223	1330
1224	264
1225	1331
1226	1332
1227	1333
1228	1334
1229	1335
1230	1336
1231	1337
1232	1338
1232	1339
1233	1340
1234	1341
1235	1342
1236	1343
1237	1344
1238	1345
1239	1346
1239	1347
1240	1348
1241	1349
1242	1350
1243	1351
1244	1352
1245	1353
1246	1354
1247	1355
1248	1356
1249	1357
1250	1358
1251	1359
1252	1360
1253	1361
1254	1362
1255	1363
1256	1364
1257	1365
1258	1366
1259	1367
1260	1368
1261	1369
1262	1370
1263	1371
1264	1372
1265	1373
1266	1374
1267	1375
1268	1376
1269	756
1270	1377
1270	1378
1271	1379
1272	1380
1273	1381
1274	1382
1275	1383
1276	1384
1276	1385
1277	1386
1278	1387
1279	1388
1280	1389
1281	1390
1282	1391
1283	1392
1284	1056
1285	1393
1286	1394
1287	264
1288	1395
1289	1396
1290	1397
1291	1398
1292	1399
1293	1400
1294	1401
1295	1402
1296	1403
1297	1404
1298	1405
1299	1406
1300	1407
1301	1408
1302	1409
1302	1410
1303	1411
1304	1412
1305	1413
1306	1414
1307	1415
1308	1416
1309	1417
1310	1418
1311	1419
1312	1420
1313	1421
1314	1422
1315	1423
1316	1424
1317	1425
1318	1426
1319	544
1320	1427
1321	1428
1322	1429
1323	1430
1324	1431
1325	1432
1326	1433
1327	1434
1328	1435
1329	1436
1330	1437
1331	1438
1332	1439
1333	1440
1334	1441
1335	1442
1335	1338
1336	1443
1336	1444
1337	47
1338	1445
1339	1446
1340	1447
1341	1448
1342	1449
1343	1450
1344	1451
1345	1452
1346	1453
1347	1454
1348	1455
1349	1456
1350	1457
1351	1458
1352	1459
1353	1460
1354	1461
1355	1462
1356	1463
1357	397
1358	1464
1359	1465
1360	1466
1361	1467
1362	1468
1363	1469
1364	1470
1365	1471
1366	1472
1367	1473
1367	1474
1368	1475
1369	1476
1370	1477
1371	1478
1372	1479
1373	1480
1374	1481
1375	1482
1376	1483
1376	1484
1377	1485
1378	1486
1379	1487
1380	1488
1381	1489
1382	1490
1383	1491
1384	1492
1385	1493
1386	1494
1387	1495
1388	1496
1389	1497
1390	1498
1391	1499
1392	1500
1393	1501
1394	1502
1394	1503
1395	1504
1396	1505
1397	1506
1398	441
1399	1507
1400	1508
1401	1509
1402	1510
1402	1511
1403	1512
1404	1513
1405	1514
1406	1515
1407	1516
1408	1517
1409	1518
1410	1519
1411	1520
1411	1521
1412	1522
1412	1523
1412	1524
1413	1525
1414	1526
1415	1527
1416	1528
1417	1529
1418	1530
1419	1531
1420	1532
1421	1533
1422	1534
1423	1535
1424	1536
1425	1537
1426	1538
1427	1539
1428	1540
1429	1541
1429	1542
1429	1543
1430	1544
1430	494
1430	264
1431	1545
1432	1546
1433	1547
1434	1548
1434	1549
1435	1550
1436	1551
1437	1552
1438	1553
1439	1554
1439	1555
1439	1556
1440	1557
1441	1558
1442	1559
1443	1560
1443	1561
1444	1562
1444	1563
1445	1564
1446	1565
1447	1378
1448	1566
1449	1567
1450	1568
1451	1569
1452	1570
1453	1571
1454	1572
1455	1573
1456	1574
1457	1575
1458	1576
1459	1294
1460	1577
1460	1578
1460	1579
1460	1580
1461	1394
1462	1581
1463	1582
1464	1583
1465	1584
1466	1585
1467	1586
1468	1587
1468	1588
1469	1589
1470	1590
1471	1591
1472	1592
1473	1593
1474	1594
1475	1595
1476	1596
1477	1231
1478	1597
1479	494
1480	1598
1481	1599
1482	1600
1482	1601
1483	1602
1484	1603
1485	1604
1486	1605
1487	1606
1488	1607
1488	1608
1489	1609
1490	1610
1491	1611
1492	1612
1493	1613
1494	1614
1494	1615
1495	1616
1496	1617
1497	928
1498	264
1499	1618
1499	1619
1500	1620
1501	1621
1502	494
1502	349
1503	1622
1504	1623
1505	1624
1506	1625
1507	1626
1508	1627
1509	1628
1510	1629
1511	1630
1512	1631
1513	1632
1514	1633
1515	1634
1516	1635
1517	1636
1518	1637
1519	1638
1520	1639
1521	1640
1522	1641
1523	1642
1524	264
1524	384
1525	1643
1526	1644
1526	1645
1526	1646
1526	1647
1526	1648
1526	1649
1527	1650
1528	1651
1528	1652
1529	1653
1530	1654
1531	1655
1532	1656
1533	1657
1534	1658
1535	1659
1536	494
1537	1660
1538	1661
1539	1662
1539	1663
1540	1664
1540	1665
1540	1666
1541	1667
1542	1668
1543	1669
1544	1670
1545	1671
1546	1672
1547	1673
1548	1674
1549	1675
1550	1676
1550	1677
1551	1678
1552	1679
1553	1680
1553	1681
1554	1682
1555	1683
1556	1684
1557	1685
1558	1686
1559	1687
1560	1688
1561	1689
1562	1690
1563	1691
1564	1692
1565	1693
1566	1694
1567	1695
1568	1696
1569	1697
1570	1698
1571	1699
1572	1700
1573	1701
1574	1702
1575	1703
1576	1704
1577	1705
1578	1706
1579	860
1580	1707
1581	1708
1582	1709
1583	1710
1584	1711
1585	1712
1586	1713
1587	1714
1588	1715
1589	1716
1590	1717
1591	1718
1592	1719
1593	1720
1594	1721
1595	1722
1596	1723
1597	1724
1597	1545
1598	1725
1599	1726
1600	1727
1601	1728
1602	1729
1603	1730
1604	1731
1605	1732
1606	1733
1607	1734
1608	1735
1609	1736
1610	1122
1611	1737
1612	1738
1613	1739
1614	1740
1615	1741
1616	1122
1617	397
1618	102
1618	1742
1619	1743
1619	852
1620	1744
1621	1745
1622	1746
1623	1747
1624	1020
1624	1748
1625	1749
1626	1750
1627	1751
1628	1752
1629	1753
1630	1754
1631	1755
1631	1756
1632	1757
1633	1758
1634	1759
1635	1760
1635	1761
1636	1739
1637	1762
1638	1763
1639	1764
1640	1765
1641	1766
1642	1767
1643	1768
1644	1769
1645	1770
1646	1771
1647	1772
1648	1773
1649	932
1650	1774
1651	1775
1652	1776
1653	1777
1654	1778
1655	1779
1656	1780
1657	1781
1658	1782
1659	1783
1660	1784
1661	1785
1662	1786
1663	1787
1663	1788
1664	1789
1665	1790
1666	1791
1667	1792
1668	1793
1669	1794
1670	1795
1671	1796
1672	1208
1673	1797
1674	1798
1675	1799
1676	1800
1677	280
1678	1801
1679	1802
1680	1803
1681	1804
1682	1805
1683	1806
1684	1807
1685	1808
1686	1809
1687	1810
1688	1811
1689	1812
1690	1813
1691	1814
1692	1815
1693	1756
1694	1816
1695	1817
1696	1818
1697	1819
1698	1820
1699	1821
1700	1822
1701	1823
1702	264
1703	1824
1704	1825
1705	1826
1706	1827
1707	1828
1708	1829
1709	1830
1710	1831
1711	1832
1712	1833
1713	1834
1714	1835
1715	1836
1716	1837
1717	1838
1718	1839
1718	1840
1719	1841
1719	1842
1720	1843
1721	1844
1722	852
1723	1845
1724	1846
1725	1847
1726	1848
1727	1849
1727	1850
1727	1851
1728	1852
1729	1853
1730	1854
1731	1855
1732	1856
1733	1857
1734	1858
1735	494
1736	1485
1737	1859
1738	1860
1739	342
1740	1240
1741	1861
1742	1862
1743	1863
1744	1864
1745	1865
1746	1866
1747	974
1748	1338
1749	1867
1750	1868
1751	1869
1752	1870
1753	1871
1754	1872
1755	1873
1756	1874
1757	1875
1758	1876
1759	1877
1760	1878
1761	1879
1762	1880
1762	1881
1763	1882
1764	1883
1765	264
1766	264
1767	1884
1768	1885
1769	1886
1770	1887
1771	1888
1772	1889
1773	1890
1774	1891
1775	1892
1776	1893
1777	1894
1778	1895
1779	1896
1780	1897
1781	1898
1782	1899
1783	1900
1784	1901
1785	1902
1786	1903
1787	1904
1788	1905
1789	1906
1790	1907
1791	1908
1792	1909
1792	1910
1792	1911
1793	1912
1794	1913
1795	1914
1796	1915
1797	1916
1798	1917
1799	1918
1800	1919
1801	1920
1802	1921
1803	1922
[truncated: 111,624 more rows]
