# Supplementary material for: Promoting Cold-Start Items in Recommender Systems
Source: PLoS One. 2014 Dec 5;9(12):e113457. doi: 10.1371/journal.pone.0113457 (PMC4257537; doi:10.1371/journal.pone.0113457)
Supplement: Dataset S1 — The TM and Coo8 data sets after anonymization. (ZIP) [file pone.0113457.s001.zip › readme.txt]

All data contained in the file are in the following format:

TM.txt
UserId	ItemId

Coo8.txt
UserId	ItemId
