# Supplementary material for: Promoting Cold-Start Items in Recommender Systems
Source: PLoS One. 2014 Dec 5;9(12):e113457. doi: 10.1371/journal.pone.0113457 (PMC4257537; doi:10.1371/journal.pone.0113457)
Supplement: Dataset S1 — The TM and Coo8 data sets after anonymization. (ZIP) [file pone.0113457.s001.zip › Coo8.txt]

1	1
2	2
2	3
2	4
2	5
2	6
2	7
3	8
4	9
5	10
6	11
7	12
8	13
9	14
10	15
10	16
10	17
10	18
10	19
10	20
10	21
10	22
10	23
11	24
12	25
13	26
14	27
15	28
15	29
15	30
15	31
15	32
15	33
16	34
17	35
18	36
19	37
19	38
19	39
19	40
19	41
19	42
19	43
19	44
19	45
19	46
19	47
19	48
19	49
20	50
21	51
22	52
23	53
24	54
25	55
26	56
27	57
28	58
29	59
29	37
29	60
29	61
29	62
29	63
29	64
29	65
29	66
29	67
29	68
29	69
29	70
29	71
29	72
29	73
29	74
29	75
29	76
29	77
29	78
30	79
31	80
31	81
32	82
33	83
34	84
35	85
36	86
37	87
38	88
39	87
40	89
40	90
41	91
42	92
43	93
44	94
45	95
46	57
46	96
47	88
48	97
49	98
50	99
51	100
52	101
53	102
54	103
55	104
56	105
57	106
58	107
59	108
60	109
61	7
62	110
63	111
64	112
65	113
66	114
67	115
68	116
69	88
70	88
71	117
72	92
73	118
74	119
75	120
76	121
77	122
78	123
79	124
80	125
81	126
82	127
83	128
84	129
85	130
86	106
87	131
88	132
89	133
90	134
91	135
92	136
93	137
93	138
93	139
94	140
95	141
96	142
97	143
98	144
99	145
100	146
101	147
102	24
103	148
104	149
105	150
106	2
107	151
107	152
107	153
108	154
109	155
110	156
111	157
112	158
113	159
114	160
115	161
116	162
117	163
118	164
119	165
120	166
121	167
122	168
123	169
123	170
124	171
125	172
126	173
127	2
128	174
129	175
130	161
131	176
132	177
132	178
132	179
132	180
132	181
132	182
132	183
132	184
132	185
132	186
133	187
134	188
135	189
136	190
137	191
138	192
139	10
140	193
141	194
142	195
143	196
144	197
145	198
146	199
147	161
148	200
149	201
150	202
151	203
152	204
153	205
154	113
155	206
156	196
157	207
158	208
159	209
159	210
159	211
160	212
161	213
162	214
163	215
164	216
164	217
165	88
166	218
167	219
168	220
169	221
170	222
171	223
171	224
172	225
173	134
174	226
175	197
176	227
177	228
178	62
179	229
179	230
180	231
181	232
182	233
183	234
184	235
184	236
184	237
185	238
186	239
187	240
187	241
187	106
187	242
188	243
188	244
189	245
189	246
190	247
191	248
192	249
193	250
194	251
195	252
195	253
196	254
197	255
198	256
199	144
200	257
201	258
202	259
203	260
204	56
205	261
205	262
206	193
207	263
208	264
209	265
210	266
211	267
212	197
213	268
214	269
214	270
215	271
216	215
217	272
218	273
219	274
219	275
219	88
220	276
221	277
222	278
223	279
224	187
225	280
226	281
227	205
228	282
229	283
230	284
231	285
231	286
232	221
233	88
234	287
235	288
236	289
237	290
238	280
239	291
240	285
240	292
240	293
241	88
242	289
243	294
244	295
245	296
246	297
247	285
248	298
249	299
250	192
251	300
252	197
252	301
253	302
254	88
255	303
256	205
257	304
258	305
259	306
260	307
261	308
262	309
263	310
264	311
265	285
266	312
267	313
268	56
269	314
270	134
271	315
272	316
273	317
274	318
275	300
276	121
277	319
278	320
279	88
280	321
281	322
282	323
283	324
284	325
285	326
286	327
287	328
288	329
289	330
290	252
291	331
292	88
293	332
294	221
295	333
296	334
297	335
298	336
299	337
300	338
301	339
302	340
303	341
304	342
305	343
306	344
306	345
306	346
306	347
306	348
307	349
308	220
309	350
310	351
311	352
312	353
313	338
314	354
314	355
315	207
316	356
317	357
318	358
319	161
320	359
321	360
321	361
321	362
322	363
323	207
324	364
325	365
326	366
327	367
328	368
329	369
330	370
331	371
332	372
332	373
333	374
334	375
334	225
335	376
336	377
337	378
338	88
339	231
340	295
340	379
341	380
342	381
343	382
344	383
345	384
346	385
347	169
348	386
349	387
350	285
350	388
351	389
352	36
353	390
354	391
355	392
356	393
357	394
358	351
359	395
360	396
361	397
362	398
363	399
364	400
365	401
366	402
367	403
367	404
368	405
369	406
370	407
371	408
372	409
373	410
374	411
375	412
376	413
377	414
378	415
379	416
380	417
381	418
382	419
383	420
384	421
385	342
386	422
387	423
388	424
389	425
390	426
391	205
392	427
392	379
393	197
394	428
395	429
396	88
397	383
398	231
398	430
399	431
400	432
401	433
402	434
403	435
403	436
403	437
404	438
405	439
406	440
407	88
408	441
409	442
410	92
411	443
412	10
413	444
413	445
414	119
415	161
416	446
416	192
416	447
416	448
417	449
418	450
419	111
420	451
420	452
421	453
422	454
423	455
424	456
425	457
426	458
427	459
428	124
429	88
430	460
431	461
432	462
433	463
434	464
435	465
436	290
437	466
438	467
439	216
440	468
440	469
441	470
442	471
443	472
444	473
445	10
446	474
447	475
448	476
449	477
450	478
451	88
452	113
453	479
454	88
455	480
456	481
457	482
458	483
459	359
460	484
461	485
462	229
463	303
464	486
465	487
466	488
467	489
468	490
468	491
468	492
468	493
468	494
469	495
470	496
471	497
472	221
473	498
474	499
474	500
475	225
475	501
476	502
477	197
478	503
479	115
480	504
480	505
480	506
480	507
481	508
482	509
483	161
484	510
485	511
486	512
487	513
488	514
489	515
490	516
490	517
490	518
490	519
490	520
490	521
490	522
490	523
490	524
490	525
490	526
490	275
491	527
492	528
493	529
494	530
494	197
495	175
496	531
497	10
498	532
499	533
500	534
501	207
501	535
502	88
503	88
504	252
505	342
506	123
507	536
508	537
509	252
510	420
510	538
510	539
511	540
512	541
513	542
514	543
515	544
516	239
516	299
516	545
516	546
517	547
518	349
519	548
520	549
521	550
522	551
523	285
524	552
525	109
525	553
526	235
526	554
526	555
526	288
527	556
528	557
529	558
530	559
531	560
532	561
533	562
534	563
535	564
536	258
537	565
538	467
539	566
540	567
540	568
541	569
542	221
543	88
544	570
545	282
546	571
547	193
548	572
549	88
550	573
551	574
552	175
553	575
554	576
555	577
556	578
557	579
558	252
559	580
560	10
561	581
562	582
563	583
564	584
564	585
564	586
564	587
565	225
566	83
567	588
568	589
569	590
570	591
570	592
571	593
572	316
573	594
574	533
575	595
575	596
576	597
577	598
578	599
579	600
580	601
581	602
582	603
583	604
584	168
585	605
586	606
587	607
588	608
589	609
590	610
591	280
592	611
593	612
594	613
595	7
596	614
597	615
597	616
597	617
598	161
599	618
600	115
601	619
602	118
603	620
604	621
605	180
606	467
607	622
608	623
609	624
610	543
611	625
612	626
613	221
614	627
615	628
616	88
617	322
618	629
619	630
620	631
621	632
622	633
623	634
624	229
625	635
625	636
625	637
626	346
627	220
628	329
629	638
630	639
631	113
632	640
633	285
634	641
635	642
636	643
637	428
638	644
639	645
640	646
640	647
640	296
641	648
642	649
643	650
644	651
645	517
646	652
647	653
647	654
647	655
648	656
649	657
650	412
651	658
652	659
653	660
654	661
655	492
656	662
657	554
658	663
659	664
660	665
661	666
662	667
663	668
664	669
665	582
666	670
667	88
668	332
669	671
669	672
670	673
671	674
672	675
673	676
674	677
675	678
675	88
676	225
677	679
678	638
679	680
680	649
681	10
682	369
683	35
684	681
685	36
686	682
687	683
687	684
687	685
688	686
689	161
690	175
691	687
691	688
692	689
693	690
694	691
694	692
695	693
696	376
697	694
698	695
699	696
700	697
701	595
702	698
703	699
704	700
704	701
705	197
706	702
707	703
707	704
707	88
708	301
709	2
709	705
710	706
711	707
712	3
713	708
714	709
715	710
716	711
717	712
718	713
719	714
720	715
721	716
722	322
723	717
724	718
725	719
726	614
727	720
728	721
729	146
730	409
731	722
732	723
732	724
732	725
733	726
734	548
735	727
736	728
736	729
736	686
737	730
738	315
739	88
740	731
741	732
742	733
743	734
744	735
745	736
746	737
747	738
748	378
749	175
750	10
751	739
752	197
753	740
754	741
755	88
756	742
757	743
758	744
759	505
759	745
760	616
760	746
760	747
760	369
761	221
762	329
763	748
764	749
765	750
766	751
767	56
768	232
769	752
770	753
771	754
772	755
773	467
774	756
775	757
776	758
777	231
778	759
779	760
780	36
781	761
781	500
782	325
783	615
784	762
785	763
786	764
787	765
788	615
789	464
790	528
791	323
791	766
792	767
793	88
794	768
795	769
796	770
797	771
797	772
798	773
799	774
800	107
801	511
802	88
803	455
804	775
805	776
806	777
807	778
807	779
807	780
807	781
807	466
807	782
807	783
807	784
808	550
809	785
810	239
811	113
812	175
813	786
814	421
815	230
815	787
816	56
817	788
818	789
819	790
820	210
821	791
822	792
823	337
824	88
825	273
826	793
826	794
827	120
828	795
829	796
830	231
831	797
832	798
833	799
834	409
835	237
835	174
836	243
837	800
838	801
839	88
840	802
841	615
842	803
843	332
844	804
845	805
846	806
847	782
848	807
849	808
849	809
849	810
850	811
850	320
851	323
852	720
853	812
854	615
855	813
856	814
857	213
857	156
857	737
858	815
859	816
860	65
861	817
862	24
863	818
864	88
865	88
866	819
867	820
868	388
869	56
870	537
871	821
872	822
873	729
874	329
875	88
876	823
877	824
878	825
879	826
880	657
881	724
882	827
883	828
884	829
885	830
886	831
886	248
887	312
888	500
889	832
890	833
891	834
891	835
892	836
893	329
894	397
895	837
896	838
897	839
898	840
899	841
899	842
900	843
901	844
902	845
903	846
904	847
905	848
906	511
907	849
907	850
908	851
909	221
910	88
911	322
911	671
911	727
912	852
913	853
914	854
915	855
915	856
916	716
917	857
918	858
919	859
919	860
919	861
919	862
920	88
921	812
922	863
922	864
922	865
922	866
923	867
923	868
923	869
924	870
925	871
926	872
927	873
928	874
929	875
930	589
931	876
932	877
933	878
934	10
935	879
936	447
937	467
938	880
939	881
939	695
939	403
939	882
939	883
939	884
940	885
941	293
942	563
943	568
944	886
945	887
945	888
945	889
945	623
945	641
946	890
947	891
948	325
949	94
950	892
951	893
952	894
953	285
954	895
955	896
956	897
957	898
957	672
957	899
958	900
959	901
960	902
961	903
962	113
963	463
964	485
964	904
964	349
964	505
964	905
964	906
964	907
964	908
964	909
964	446
964	910
964	911
964	912
964	913
964	282
964	914
964	169
964	915
964	735
964	916
964	917
964	918
964	919
964	920
964	921
965	922
966	923
966	217
967	377
968	924
969	925
970	926
971	927
971	672
972	928
973	88
974	430
975	929
976	930
977	931
978	932
979	933
980	38
981	934
982	935
983	936
984	937
985	938
986	939
987	940
988	941
989	488
990	88
991	942
992	88
993	943
994	944
995	945
996	946
997	883
998	947
999	948
1000	949
1001	950
1002	951
1003	952
1004	953
1005	954
1006	930
1007	955
1007	956
1007	342
1008	957
1009	221
1010	4
1011	958
1012	959
1013	960
1014	961
1015	962
1016	963
1017	964
1018	965
1019	966
1020	751
1021	967
1022	968
1023	231
1024	632
1025	969
1026	970
1027	971
1028	207
1029	972
1030	648
1031	973
1032	974
1033	146
1034	10
1034	615
1035	225
1036	975
1037	221
1038	976
1038	977
1038	978
1038	979
1039	980
1040	981
1041	982
1041	983
1042	984
1043	985
1044	986
1044	486
1045	987
1046	616
1047	292
1048	229
1049	988
1050	989
1051	990
1052	121
1053	991
1054	992
1055	993
1056	157
1056	994
1056	592
1057	740
1058	995
1059	996
1059	997
1060	998
1061	999
1062	1000
1063	1001
1064	1002
1065	1003
1065	1004
1066	1005
1067	1006
1068	1007
1069	1008
1069	1009
1070	375
1071	1010
1072	329
1073	1011
1074	1012
1075	88
1076	331
1077	1013
1078	1014
1079	1015
1080	241
1081	1016
1082	1017
1083	1018
1084	331
1084	1019
1085	1020
1086	1021
1087	1022
1087	1023
1088	1024
1089	1025
1090	187
1091	117
1091	1026
1091	1027
1091	1028
1091	1029
1091	1030
1091	1031
1091	1032
1091	4
1091	1033
1091	1034
1091	1035
1091	1036
1091	191
1091	551
1091	1037
1091	60
1091	1038
1091	1039
1091	1040
1091	1041
1091	1042
1091	1043
1091	1044
1091	1045
1091	1046
1091	1047
1091	1048
1091	1049
1091	1050
1091	1051
1091	1052
1091	1053
1091	135
1092	1054
1093	115
1094	331
1095	1055
1096	1056
1097	113
1098	88
1099	1057
1100	231
1100	155
1101	1058
1102	1059
1103	1060
1104	764
1105	1061
1106	281
1107	1062
1108	1063
1109	1064
1109	298
1110	88
1111	1065
1112	729
1113	1066
1114	1067
1115	1068
1116	147
1117	1069
1118	1070
1119	760
1120	1071
1121	409
1122	1072
1123	10
1124	1073
1124	1074
1125	10
1126	359
1126	1075
1127	303
1128	1076
1129	1077
1130	1078
1131	1079
1132	396
1133	1080
1134	1081
1135	369
1136	1082
1137	1083
1138	1084
1139	616
1140	658
1141	1085
1142	1086
1142	1087
1142	1088
1142	217
1142	113
1142	298
1143	1089
1144	1090
1145	840
1146	1091
1147	1092
1148	1093
1149	1094
1150	1095
1151	88
1152	889
1153	301
1154	1096
1155	933
1156	1097
1157	1098
1158	1099
1159	795
1160	324
1160	1100
1160	1101
1161	197
1162	1102
1162	1103
1162	1104
1162	1105
1163	145
1164	1106
1165	1107
1166	216
1167	1108
1168	113
1169	1109
1170	741
1171	295
1172	377
1173	1110
1174	1111
1175	369
1176	1112
1176	1113
1177	467
1178	1114
1179	231
1180	533
1181	758
1182	1115
1183	221
1184	1116
1185	1117
1186	430
1187	1118
1188	1119
1189	280
1190	972
1191	1120
1192	1121
1192	231
1192	10
1193	1122
1194	1123
1195	1124
1196	1125
1197	1126
1198	1040
1199	1127
1199	1128
1200	1129
1201	56
1202	611
1203	1130
1204	1131
1204	1132
1204	1133
1205	1134
1206	1135
1207	351
1208	716
1209	329
1210	1136
1210	840
1210	92
1211	1137
1212	1138
1213	505
1214	616
1214	471
1214	1139
1214	1140
1214	1141
1214	1142
1215	1143
1216	1144
1217	1145
1218	1146
1219	115
1219	1147
1220	1148
1221	1149
1222	100
1223	1150
1223	1151
1224	1152
1225	1153
1226	1154
1227	117
1228	591
1229	392
1230	134
1231	1155
1232	1156
1233	1157
1234	1158
1235	271
1236	1159
1237	1160
1237	1161
1237	1162
1237	1163
1238	716
1239	187
1239	1164
1240	1165
1241	1166
1242	1167
1243	207
1243	286
1244	1168
1245	1169
1246	898
1247	329
1248	1170
1249	1171
1250	1172
1251	107
1252	1173
1253	1174
1254	681
1254	1175
1254	1176
1255	563
1256	1177
1256	1178
1257	1095
1258	88
1259	1179
1260	1180
1260	1181
1261	1182
1261	399
1261	1183
1262	1184
1263	1185
1263	582
1263	1186
1263	1080
1263	1187
1263	1188
1263	1189
1263	1190
1264	1191
1264	1192
1265	1193
1266	1194
1266	674
1266	1195
1266	1196
1267	342
1268	1197
1269	36
1270	1198
1271	1199
1271	1150
1272	949
1273	1200
1274	1201
1275	1202
1276	1203
1277	216
1278	1204
1279	563
1279	636
1280	1205
1281	1206
1282	1207
1283	1208
1284	1209
1285	329
1286	10
1287	1072
1288	552
1289	891
1290	1210
1291	1211
1292	92
1292	671
1293	324
1294	1212
1295	885
1296	1213
1297	1214
1298	1215
1299	407
1299	1216
1299	885
1300	1217
1301	113
1301	140
1302	1218
1303	10
1304	1219
1305	252
1306	1220
1307	1221
1308	1222
1309	480
1310	1223
1310	1224
1311	773
1312	1225
1313	1226
1314	1227
1315	921
1316	1177
1317	1228
1318	187
1319	221
1320	818
1320	1229
1320	1230
1320	107
1321	1231
1322	692
1322	1232
1322	1233
1322	1234
1323	1235
1324	369
1325	1236
1326	1237
1327	1238
1328	420
1329	1239
1330	1240
1331	1241
1332	1242
1333	1243
1334	1244
1335	1245
1336	1246
1337	1247
1338	90
1339	1197
1340	94
1341	1248
1342	285
1343	1249
1343	617
1344	1250
1345	1251
1346	146
1347	1252
1348	1158
1349	88
1350	1253
1351	1254
1352	187
1353	1255
1354	281
1355	727
1356	88
1357	1256
1358	638
1359	1257
1360	1258
1361	325
1362	237
1363	1259
1363	1120
1363	1260
1363	1261
1363	1262
1364	1263
1364	1264
1365	582
1366	197
1367	1265
1368	1266
1369	1267
1370	1168
1371	88
1372	1268
1372	533
1373	1269
1374	105
1375	1270
1375	1008
1375	1271
1376	1272
1376	1273
1376	144
1376	797
1377	463
1377	889
1378	329
1379	1274
1380	1275
1381	1276
1382	203
1383	505
1384	1277
1385	1278
1385	1279
1386	1280
1387	1281
1388	351
1389	221
1389	1267
1390	1282
1391	1283
1392	197
1392	738
1393	706
1394	10
1394	1284
1395	1285
1396	117
1397	161
1398	1286
1399	1287
1400	1288
1400	689
1400	1289
1401	1290
1402	1291
1403	1292
1403	1293
1404	1294
1405	1295
1405	1296
1406	1297
1406	1298
1406	1299
1406	346
1406	1300
1406	1301
1406	1302
1406	452
1407	1169
1408	1303
1409	1304
1410	124
1411	269
1412	661
1413	219
1414	1079
1415	929
1416	1305
1417	1306
1418	1307
1419	1308
1420	1309
1421	1310
1422	462
1423	1311
1424	255
1425	1312
1425	1313
1426	1314
1427	1315
1428	1316
1429	1317
1430	1318
1431	1319
1432	1320
1433	1321
1434	1322
1435	751
1436	909
1437	814
1438	640
1439	1310
1440	1323
1440	1324
1441	1325
1442	1326
1443	1327
1444	1328
1445	1329
1446	285
1447	1330
1448	1331
1449	1332
1450	1333
1451	463
1452	409
1453	117
1454	1334
1455	620
1455	88
1456	1335
1457	1336
1457	924
1458	1337
1459	1338
1459	1339
1459	1340
1459	1341
1459	1342
1459	1343
1459	512
1459	1344
1460	1345
1460	323
1461	1323
1462	1346
1462	409
1462	1347
1463	1348
1464	1349
1465	755
1466	1103
1467	1350
1468	323
1469	187
1470	206
1470	187
1471	299
1472	434
1473	441
1474	1351
1474	315
1475	505
1476	1352
1477	1353
1478	897
1479	1354
1480	1355
1481	1356
1481	1357
1482	247
1483	217
1484	1358
1485	1359
1486	1360
1487	1329
1488	563
1489	281
1490	1361
1491	1362
1492	281
1492	1077
1492	1363
1493	730
1494	1364
1494	926
1495	1365
1496	1320
1497	1366
1497	1367
1498	1368
1499	161
1499	1369
1499	1370
1500	187
1501	1371
1502	1372
1503	1373
1504	1374
1505	1375
1506	1376
1507	1377
1508	1378
1509	926
1510	1320
1511	1379
1512	315
1513	1380
1514	1381
1515	1382
1516	620
1517	1383
1518	88
1519	709
1520	1384
1521	1385
1522	409
1523	1386
1524	1387
1525	1388
1526	738
1526	1389
1527	885
1528	1390
1529	507
1530	280
1531	1169
1532	1391
1532	500
1532	1392
1533	1393
1534	27
1535	175
1536	117
1537	560
1538	375
1539	1392
1540	810
1541	135
1542	107
1543	1394
1544	557
1545	315
1546	1395
1547	1396
1548	175
1548	292
1549	1397
1549	1380
1549	1398
1550	315
1551	1399
1552	409
1553	1400
1553	951
1554	10
1555	1401
1556	1096
1557	615
1558	1402
1558	1403
1559	231
1559	106
1560	285
1561	1404
1562	155
1563	565
1564	543
1565	1405
1566	929
1567	85
1568	1406
1569	1164
1570	965
1571	1320
1572	1177
1573	1407
1574	409
1575	1408
1576	1409
1576	543
1577	1410
1577	1411
1578	881
1579	10
1580	309
1581	1412
1581	1413
1581	1414
[truncated: 92,457 more rows]
